# Supplementary material for: Dose Prediction and Pharmacokinetic Simulation of XZP-5610, a Small Molecule for NASH Therapy, Using Allometric Scaling and Physiologically Based Pharmacokinetic Models
Source: Pharmaceuticals (Basel). 2024 Mar 13;17(3):369. doi: 10.3390/ph17030369 (PMC10975475; doi:10.3390/ph17030369)
Supplement: Supplementary file 1 [file pharmaceuticals-17-00369-s001.zip]

Archive with 1 entries (1 files):
- pharmaceuticals-2881873-supplementary.pdf
